# Supplementary material for: The Comparative Effectiveness and Tolerability of Sphingosine‐1‐Phosphate Receptor Modulators in Patients With Multiple Sclerosis: A Network Meta‐Analysis of Randomized Controlled Trials
Source: Ann Clin Transl Neurol. 2025 Jul 4;12(10):2002–11. doi: 10.1002/acn3.70122 (PMC12516247; doi:10.1002/acn3.70122)
Supplement: Supplementary file 2 — File S1. Sphingosine GRADE. [file ACN3-12-2002-s002.xlsx]

## Sheet: ARR
comparison k prop nma direct indir. Diff z p-value
amiselimod (0.4mg) vs teriflunomide (14mg) 0 0 -0.4008 . -0.4008 . . .
fingolimod (0.5mg) vs fingolimod (1.25mg) 3 0.95 0.0501 0.0474 0.0981 -0.0507 -0.24 0.8106
fingolimod (0.5mg) vs interferon beta (0.03mg) 1 0.71 -0.2214 -0.2032 -0.2652 0.0619 0.49 0.6255
fingolimod (0.5mg) vs placebo 1 0.11 -0.3921 -0.4086 -0.3900 -0.0186 -0.09 0.9261
fingolimod (1.25mg) vs interferon beta (0.03mg) 1 0.59 -0.2715 -0.2657 -0.2796 0.0139 0.13 0.8963
fingolimod (1.25mg) vs placebo 2 0.64 -0.4422 -0.4570 -0.4156 -0.0414 -0.38 0.7054
interferon beta (0.03mg) vs laquinimod (0.6mg) 1 0.69 -0.0273 -0.0352 -0.0100 -0.0252 -0.21 0.8348
interferon beta (0.03mg) vs placebo 1 0.58 -0.1708 -0.1407 -0.2120 0.0712 0.69 0.4891
laquinimod (0.3mg) vs laquinimod (0.6mg) 1 0.78 0.1797 0.2241 0.0190 0.2051 0.68 0.4972
laquinimod (0.3mg) vs placebo 1 0.77 0.0363 -0.0093 0.1926 -0.2020 -0.68 0.4972
laquinimod (0.6mg) vs placebo 3 0.96 -0.1434 -0.1404 -0.2218 0.0814 0.37 0.7130

## Sheet: AEs
Random effects model:
comparison k prop nma direct indir. RoR z p-value
fingolimod (0.5mg) vs fingolimod (1.25mg) 4 0.96 0.8322 0.8065 1.7042 0.4733 -0.96 0.3385
fingolimod (0.5mg) vs interferon beta (0.03mg) 1 0.58 0.6363 0.5605 0.7587 0.7388 -0.88 0.3793
fingolimod (0.5mg) vs placebo 3 0.55 1.2681 1.5405 1.0030 1.5359 1.31 0.1917
fingolimod (1.25mg) vs fingolimod (5mg) 1 0.94 0.1430 0.1254 1.0103 0.1241 -0.68 0.4980
fingolimod (1.25mg) vs interferon beta (0.03mg) 1 0.50 0.7646 0.8658 0.6744 1.2838 0.73 0.4641
fingolimod (1.25mg) vs placebo 4 0.67 1.5237 1.3685 1.8940 0.7226 -0.97 0.3323
fingolimod (5mg) vs placebo 1 0.95 10.6590 9.4737 93.1884 0.1017 -0.68 0.4980
interferon beta (0.03mg) vs laquinimod (0.6mg) 1 0.68 1.5344 1.5198 1.5655 0.9708 -0.10 0.9191
interferon beta (0.03mg) vs placebo 1 0.66 1.9928 1.9661 2.0446 0.9616 -0.14 0.8862
laquinimod (0.3mg) vs laquinimod (0.6mg) 1 0.83 1.2557 1.6195 0.3674 4.4085 1.69 0.0915
laquinimod (0.3mg) vs placebo 1 0.76 1.6308 1.1857 4.3768 0.2709 -1.69 0.0915
laquinimod (0.6mg) vs laquinimod (1.2mg) 1 0.84 0.9763 0.9523 1.1148 0.8542 -0.49 0.6206
laquinimod (0.6mg) vs laquinimod (1.5mg) 1 0.73 2.3704 2.4339 2.2030 1.1048 0.16 0.8695
laquinimod (0.6mg) vs placebo 5 0.99 1.2987 1.2967 1.4515 0.8934 -0.17 0.8645
laquinimod (1.2mg) vs placebo 1 0.87 1.3302 1.3013 1.5401 0.8449 -0.49 0.6206
laquinimod (1.5mg) vs placebo 1 0.80 0.5479 0.5599 0.5016 1.1163 0.16 0.8695
siponimod (0.25mg) vs placebo 1 0.96 0.6710 0.7959 0.0167 47.7155 1.76 0.0782
Siponimod (0.5mg) vs placebo 1 0.97 1.2732 1.5102 0.0068 222.4474 1.76 0.0782
siponimod (1.25mg) vs placebo 1 0.96 0.4606 0.5463 0.0110 49.8710 1.76 0.0782
siponimod (10mg) vs placebo 1 0.98 4.9553 5.8776 0.0001 84892.4237 1.76 0.0782
siponimod (0.25mg) vs siponimod (2mg) 1 0.20 0.3631 0.0677 0.5454 0.1241 -1.76 0.0782
Siponimod (0.5mg) vs siponimod (2mg) 1 0.25 0.6890 0.1285 1.2101 0.1062 -1.76 0.0782
siponimod (1.25mg) vs siponimod (2mg) 1 0.20 0.2492 0.0465 0.3760 0.1236 -1.76 0.0782
siponimod (10mg) vs siponimod (2mg) 1 0.41 2.6814 0.5000 8.6168 0.0580 -1.76 0.0782

## Sheet: Brain vol
Random effects model:
comparison k prop nma direct indir. Diff z p-value
fingolimod (0.5mg) vs interferon beta (0.03mg) 1 0.57 -0.2388 -0.2065 -0.2824 0.0759 0.54 0.5859
fingolimod (0.5mg) vs placebo 2 0.73 -0.2530 -0.2741 -0.1947 -0.0794 -0.57 0.5701
fingolimod (1.25mg) vs interferon beta (0.03mg) 1 0.58 -0.2898 -0.2212 -0.3827 0.1615 1.15 0.2486
fingolimod (1.25mg) vs placebo 2 0.73 -0.3040 -0.3484 -0.1851 -0.1634 -1.17 0.2437
interferon beta (0.03mg) vs laquinimod (0.6mg) 1 0.67 0.3139 0.3095 0.3229 -0.0134 -0.09 0.9321
interferon beta (0.03mg) vs placebo 1 0.51 -0.0142 0.0873 -0.1215 0.2088 1.62 0.1050
laquinimod (0.6mg) vs laquinimod (1.2mg) 1 0.88 0.0304 0.0000 0.2558 -0.2558 -1.07 0.2849
laquinimod (0.6mg) vs placebo 2 0.95 -0.3281 -0.3133 -0.5955 0.2822 1.06 0.2885
laquinimod (1.2mg) vs placebo 1 0.88 -0.3585 -0.3896 -0.1369 -0.2527 -1.07 0.2849

## Sheet: DC AE
Random effects model:
comparison k prop nma direct indir. RoR z p-value
fingolimod (0.5mg) vs fingolimod (1.25mg) 4 0.98 1.0225 1.0124 1.6023 0.6318 -0.29 0.7723
fingolimod (0.5mg) vs interferon beta (0.03mg) 1 0.61 1.7160 1.5370 2.0401 0.7534 -0.36 0.7188
fingolimod (0.5mg) vs placebo 3 0.84 1.8601 1.9876 1.3272 1.4976 0.58 0.5635
fingolimod (1.25mg) vs fingolimod (5mg) 1 0.76 0.7086 0.5966 1.2328 0.4839 -0.51 0.6099
fingolimod (1.25mg) vs interferon beta (0.03mg) 1 0.64 1.6782 2.8819 0.6421 4.4885 1.91 0.0563
fingolimod (1.25mg) vs placebo 4 0.87 1.8191 1.4994 6.8611 0.2185 -2.01 0.0443
fingolimod (5mg) vs placebo 1 0.70 2.5672 2.0952 4.1313 0.5072 -0.51 0.6099
interferon beta (0.03mg) vs laquinimod (0.6mg) 1 0.43 0.6176 0.9705 0.4394 2.2087 0.87 0.3824
interferon beta (0.03mg) vs ozanimod (0.5mg) 2 1.00 1.6688 1.6866 0.0285 59.1954 0.54 0.5895
interferon beta (0.03mg) vs placebo 1 0.24 1.0840 2.0272 0.8903 2.2771 0.90 0.3681
laquinimod (0.3mg) vs laquinimod (0.6mg) 1 0.70 0.3805 1.0833 0.0330 32.8580 1.78 0.0748
laquinimod (0.3mg) vs placebo 1 0.91 0.6677 0.4042 88.3149 0.0046 -1.78 0.0748
laquinimod (0.6mg) vs laquinimod (1.2mg) 1 0.86 1.4957 1.4627 1.7215 0.8496 -0.11 0.9154
laquinimod (0.6mg) vs laquinimod (1.5mg) 1 0.91 1.1091 1.3893 0.0984 14.1192 1.07 0.2866
laquinimod (0.6mg) vs placebo 5 0.94 1.7550 1.9143 0.4662 4.1066 1.10 0.2729
laquinimod (1.2mg) vs placebo 1 0.79 1.1734 1.1390 1.3107 0.8690 -0.11 0.9154
laquinimod (1.5mg) vs placebo 1 0.59 1.5823 3.0330 0.6307 4.8089 1.07 0.2866
ozanimod (0.5mg) vs ozanimod (1mg) 2 1.00 0.7853 0.7786 6.6519 0.1170 -0.34 0.7327
siponimod (0.25mg) vs placebo 1 0.80 0.3354 0.5900 0.0348 16.9772 0.98 0.3275
siponimod (0.5mg) vs placebo 1 0.62 2.2066 3.8816 0.8794 4.4136 0.98 0.3275
siponimod (1.25mg) vs placebo 1 0.80 0.4090 0.7195 0.0421 17.1042 0.98 0.3275
siponimod (10mg) vs placebo 1 0.57 4.1925 7.3750 1.9845 3.7163 0.98 0.3275
siponimod (0.25mg) vs siponimod (2mg) 1 0.95 0.1836 0.1433 25.7060 0.0056 -0.98 0.3275
siponimod (0.5mg) vs siponimod (2mg) 1 0.88 1.2082 0.9430 7.8467 0.1202 -0.98 0.3275
siponimod (1.25mg) vs siponimod (2mg) 1 0.95 0.2240 0.1748 31.8858 0.0055 -0.98 0.3275
siponimod (10mg) vs siponimod (2mg) 1 0.86 2.2955 1.7917 10.0744 0.1778 -0.98 0.3275

## Sheet: GD lesion
Random effects model:
comparison k prop nma direct indir. Diff z p-value
fingolimod (0.5mg) vs fingolimod (1.25mg) 4 0.97 0.0485 0.0652 -0.4587 0.5239 1.29 0.1954
fingolimod (0.5mg) vs interferon beta (0.03mg) 1 0.53 -0.1824 -0.2224 -0.1371 -0.0852 -0.45 0.6502
fingolimod (0.5mg) vs placebo 3 0.75 -0.5102 -0.5180 -0.4873 -0.0307 -0.18 0.8604
fingolimod (1.25mg) vs fingolimod (5mg) 1 0.80 0.0155 0.1339 -0.4497 0.5835 1.38 0.1669
fingolimod (1.25mg) vs interferon beta (0.03mg) 1 0.51 -0.2309 -0.2939 -0.1651 -0.1288 -0.70 0.4866
fingolimod (1.25mg) vs placebo 4 0.81 -0.5587 -0.5355 -0.6610 0.1256 0.68 0.4985
fingolimod (5mg) vs placebo 1 0.79 -0.5742 -0.4513 -1.0235 0.5722 1.38 0.1669
interferon beta (0.03mg) vs laquinimod (0.6mg) 1 0.63 -0.1692 -0.2343 -0.0581 -0.1762 -0.86 0.3916
interferon beta (0.03mg) vs placebo 1 0.48 -0.3278 -0.3589 -0.2986 -0.0603 -0.35 0.7283
laquinimod (0.3mg) vs laquinimod (0.6mg) 1 0.80 0.1149 0.1544 -0.0477 0.2021 0.51 0.6101
laquinimod (0.3mg) vs placebo 1 0.80 -0.0438 -0.0842 0.1156 -0.1998 -0.51 0.6101
laquinimod (0.6mg) vs placebo 3 0.95 -0.1586 -0.1710 0.0824 -0.2534 -0.72 0.4714

## Sheet: relapse free
Random effects model:
comparison k prop nma direct indir. RoR z p-value
fingolimod (0.5mg) vs fingolimod (1.25mg) 4 0.98 1.0294 1.0639 0.2813 3.7813 1.20 0.2284
fingolimod (0.5mg) vs interferon beta (0.03mg) 1 0.50 1.2828 1.2987 1.2670 1.0251 0.05 0.9568
fingolimod (0.5mg) vs placebo 3 0.78 2.5817 2.4508 3.1045 0.7894 -0.55 0.5824
fingolimod (1.25mg) vs fingolimod (5mg) 1 0.71 0.5485 0.8571 0.1801 4.7598 1.31 0.1906
fingolimod (1.25mg) vs interferon beta (0.03mg) 1 0.51 1.2462 0.7042 2.2480 0.3133 -2.58 0.0098
fingolimod (1.25mg) vs placebo 4 0.82 2.5079 3.1104 0.9651 3.2229 2.64 0.0083
fingolimod (5mg) vs placebo 1 0.91 4.5719 5.6465 0.4727 11.9449 1.31 0.1906
interferon beta (0.03mg) vs laquinimod (0.6mg) 1 0.57 1.3813 1.1585 1.7476 0.6629 -0.87 0.3816
interferon beta (0.03mg) vs placebo 1 0.47 2.0125 1.3969 2.7853 0.5015 -1.64 0.1010
laquinimod (0.3mg) vs laquinimod (0.6mg) 1 0.78 0.5950 0.5993 0.5801 1.0332 0.04 0.9695
laquinimod (0.3mg) vs placebo 1 0.79 0.8669 0.8609 0.8902 0.9672 -0.04 0.9695
laquinimod (0.6mg) vs laquinimod (1.2mg) 1 0.82 0.7580 0.7411 0.8408 0.8814 -0.18 0.8558
laquinimod (0.6mg) vs placebo 4 0.97 1.4570 1.3892 5.6151 0.2474 -1.63 0.1032
laquinimod (1.2mg) vs placebo 1 0.82 1.9220 1.8796 2.1339 0.8808 -0.18 0.8558

## Sheet: SAE
Random effects model:
comparison k prop nma direct indir. RoR z p-value
fingolimod (0.5mg) vs fingolimod (1.25mg) 4 0.99 0.7917 0.7979 0.4484 1.7792 0.48 0.6304
fingolimod (0.5mg) vs interferon beta (0.03mg) 1 0.80 1.3973 1.2211 2.4288 0.5027 -1.02 0.3078
fingolimod (0.5mg) vs placebo 3 0.90 0.9290 0.9806 0.5656 1.7338 1.03 0.3007
fingolimod (1.25mg) vs fingolimod (5mg) 1 0.75 0.4934 0.5244 0.4105 1.2774 0.25 0.7999
fingolimod (1.25mg) vs interferon beta (0.03mg) 1 0.88 1.7650 1.9488 0.8574 2.2729 1.02 0.3078
fingolimod (1.25mg) vs placebo 4 0.94 1.1734 1.1263 2.2090 0.5099 -1.06 0.2897
fingolimod (5mg) vs placebo 1 0.65 2.3781 2.5726 2.0576 1.2503 0.25 0.7999
interferon beta (0.03mg) vs ozanimod (0.5mg) 2 1.00 0.8217 0.8216 0.8998 0.9131 -0.01 0.9894
laquinimod (0.3mg) vs laquinimod (0.6mg) 1 0.63 1.1236 1.8459 0.4749 3.8871 1.09 0.2746
laquinimod (0.3mg) vs placebo 1 0.82 1.4182 1.0430 5.5821 0.1868 -1.09 0.2746
laquinimod (0.6mg) vs laquinimod (1.2mg) 1 0.88 1.1397 1.1858 0.8578 1.3824 0.50 0.6184
laquinimod (0.6mg) vs laquinimod (1.5mg) 1 0.91 2.1038 2.3773 0.5848 4.0653 0.61 0.5429
laquinimod (1.2mg) vs placebo 1 0.83 1.1075 1.1629 0.8686 1.3388 0.50 0.6184
laquinimod (1.5mg) vs placebo 1 0.81 0.5999 0.7283 0.2650 2.7479 0.61 0.5429
siponimod (0.25mg) vs placebo 1 0.56 0.1584 1.1942 0.0119 100.0571 1.52 0.1294
siponimod (0.5mg) vs placebo 1 0.18 3.9054 29.4507 2.4831 11.8607 1.52 0.1294
siponimod (1.25mg) vs placebo 1 0.28 1.0068 7.5926 0.4660 16.2914 1.52 0.1294
siponimod (10mg) vs placebo 1 0.24 1.2018 9.0632 0.6362 14.2452 1.52 0.1294
siponimod (0.25mg) vs siponimod (2mg) 1 0.99 0.1260 0.0982 125086664.2478 0.0000 -1.52 0.1294
siponimod (0.5mg) vs siponimod (2mg) 1 0.93 3.1069 2.4210 97.4596 0.0248 -1.52 0.1294
siponimod (1.25mg) vs siponimod (2mg) 1 0.96 0.8010 0.6241 328.4842 0.0019 -1.52 0.1294
siponimod (10mg) vs siponimod (2mg) 1 0.95 0.9561 0.7450 132.2294 0.0056 -1.52 0.1294
